# Supplementary material for: Development of TALE‐adenine base editors in plants
Source: Plant Biotechnol J. 2023 Nov 24;22(5):1067–77. doi: 10.1111/pbi.14246 (PMC11022790; doi:10.1111/pbi.14246)
Supplement: Supplementary file 1 — Data S1 Aligned result of amplicon sequencing data sequences. [file PBI-22-1067-s001.xlsx]

## Sheet: Sheet1
Aligned result of amplicon sequencing data sequences
	Aligned sequences	Reads	Reads (%)
	GTGGCGCGAAATATTCCCGTGCACCTTACGGACGGGTATCCGGTTCGTTGGCAATACTCC	reference
GUS*424 (TABE_v6) Repetition 1	GTGGCGCGAAATATTCCCGTGCACCTTACGGACGGGTATCCGGTTCGTTGGCAATACTCC	23049	96.682
	GTGGCGCGAAATATTCCCGTGCACCTTGCGGACGGGTATCCGGTTCGTTGGCAATACTCC	53	0.2223
	GTGGCGCGAAATATTCCCGTGCACCTTACGGGCGGGTATCCGGTTCGTTGGCAATACTCC	11	0.0461
	GTGGCGCGAAATATTCCCGTGCGCCTTACGGACGGGTATCCGGTTCGTTGGCAATACTCC	4	0.01678
	GTGGCGCGAAATATTCCCGTGCGCCTTGCGGACGGGTATCCGGTTCGTTGGCAATACTCC	3	0.0126
GUS*424 (TABE_v6) Repetition 2	GTGGCGCGAAATATTCCCGTGCACCTTACGGACGGGTATCCGGTTCGTTGGCAATACTCC	19513	96.0664
	GTGGCGCGAAATATTCCCGTGCACCTTGCGGACGGGTATCCGGTTCGTTGGCAATACTCC	38	0.187
	GTGGCGCGAAATATTCCCGTGCACCTTACGGGCGGGTATCCGGTTCGTTGGCAATACTCC	6	0.0295
	GTGGCGCGAAATATTCCCGTGCGCCTTGCGGACGGGTATCCGGTTCGTTGGCAATACTCC	5	0.0246
	GTGGCGCGAAATATTCCCGTGCACCTTACGGACGGGTGTCCGGTTCGTTGGCAATACTCC	4	0.0197
	GTGGCGCGAAATATTCCCGTGCGCCTTACGGACGGGTATCCGGTTCGTTGGCAATACTCC	8	0.0394
GUS*424 (TABE_v6) Repetition 3	GTGGCGCGAAATATTCCCGTGCACCTTACGGACGGGTATCCGGTTCGTTGGCAATACTCC	10339	96.347
	GTGGCGCGAAATATTCCCGTGCGCCTTACGGACGGGTATCCGGTTCGTTGGCAATACTCC	4	0.0372
	GTGGCGCGAAATATTCCCGTGCACCTTGCGGACGGGTATCCGGTTCGTTGGCAATACTCC	18	0.1677
	GTGGCGCGAAATATTCCCGTGCACCTTACGGGCGGGTATCCGGTTCGTTGGCAATACTCC	2	0.0186
	GTGGCGCGAAATATTCCCGTGCGCCTTGCGGACGGGTATCCGGTTCGTTGGCAATACTCC	1	0.0093
GUS*424 (Tada8e-dSpCas9) Repetition 1	GTGGCGCGAAATATTCCCGTGCACCTTACGGACGGGTATCCGGTTCGTTGGCAATACTCC	26222	96.3336
	GTGGCGCGAAATATTCCCGTGCACCTTACGGGCGGGTATCCGGTTCGTTGGCAATACTCC	82	0.3012
	GTGGCGCGAAATATTCCCGTGCACCTTGCGGACGGGTATCCGGTTCGTTGGCAATACTCC	101	0.371
	GTGGCGCGAAATATTCCCGTGCACCTTGCGGGCGGGTATCCGGTTCGTTGGCAATACTCC	29	0.1065
	GTGGCGCGAAATATTCCCGTGCGCCTTACGGACGGGTATCCGGTTCGTTGGCAATACTCC	14	0.051
	GTGGCGCGAAATATTCCCGTGCACCTTACGGACGGGTGTCCGGTTCGTTGGCAATACTCC	4	0.0147
	GTGGCGCGAAATATTCCCGTGCGCCTTGCGGACGGGTATCCGGTTCGTTGGCAATACTCC	6	0.022
	GTGGCGCGAAATATTCCCGTGCGCCTTGCGGGCGGGTATCCGGTTCGTTGGCAATACTCC	1	0.0036
GUS*424 (Tada8e-dSpCas9) Repetition 2	GTGGCGCGAAATATTCCCGTGCACCTTACGGACGGGTATCCGGTTCGTTGGCAATACTCC	26164	95.468
	GTGGCGCGAAATATTCCCGTGCACCTTACGGGCGGGTATCCGGTTCGTTGGCAATACTCC	163	0.595
	GTGGCGCGAAATATTCCCGTGCACCTTGCGGACGGGTATCCGGTTCGTTGGCAATACTCC	182	0.6641
	GTGGCGCGAAATATTCCCGTGCACCTTGCGGGCGGGTATCCGGTTCGTTGGCAATACTCC	32	0.1168
	GTGGCGCGAAATATTCCCGTGCGCCTTACGGACGGGTATCCGGTTCGTTGGCAATACTCC	18	0.06568
	GTGGCGCGAAATATTCCCGTGCACCTTACGGACGGGTGTCCGGTTCGTTGGCAATACTCC	7	0.02554
	GTGGCGCGAAATATTCCCGTGCGCCTTGCGGACGGGTATCCGGTTCGTTGGCAATACTCC	3	0.0109
	GTGGCGCGAAATATTCCCGTGCGCCTTGCGGGCGGGTATCCGGTTCGTTGGCAATACTCC	2	0.0073
GUS*424 (Tada8e-dSpCas9) Repetition 3	GTGGCGCGAAATATTCCCGTGCACCTTACGGACGGGTATCCGGTTCGTTGGCAATACTCC	10339	96.347
	GTGGCGCGAAATATTCCCGTGCACCTTGCGGACGGGTATCCGGTTCGTTGGCAATACTCC	18	0.1677
	GTGGCGCGAAATATTCCCGTGCGCCTTACGGACGGGTATCCGGTTCGTTGGCAATACTCC	4	0.0372
	GTGGCGCGAAATATTCCCGTGCACCTTACGGGCGGGTATCCGGTTCGTTGGCAATACTCC	2	0.0186
	GTGGCGCGAAATATTCCCGTGCGCCTTGCGGACGGGTATCCGGTTCGTTGGCAATACTCC	1	0.0093
OsALS	ATGTATGCGCCCTATTTGCCTTGTAAAACCTATCCTCCCATTGCACAACCATACCCAAAT	reference
OsALS (TABE_v6) Repeatition 1	ATGTATGCGCCCTATTTGCCTTGTAAAACCTATCCTCCCATTGCACAACCATACCCAAAT	15086	97.36
	ATGTATGCGCCCTATTTGCCTTGTAAAACCCATCCTCCCATTGCACAACCATACCCAAAT	21	0.14
	ATGTATGTGCCCTATTTGCCTTGTAAAACCTATCCTCCCATTGCACAACCATACCCAAAT	18	0.12
	ATGTATGCGCCCTATTTGCCTTGTAAAACCTACCCTCCCATTGCACAACCATACCCAAAT	10	0.064
	ATGTATGCGCCCTATTTGCCTTGTAAAACCCACCCTCCCATTGCACAACCATACCCAAAT	9	0.058
	ATGTATGCGCCCTATTTGCCTTGTAAAACCTATCCTCCCATTGCACCACCATACCCAAAT	9	0.058
	ATGTATGCGCCCTATTTGCCTTGTAAAACCTATCCTCCCATTGCACCACCATACCCAAAT	9	0.058
	ATGTATGCGCCCTATTTGCCTTGTAAAACCTATCCTCCCATTGCACAACCATACCCAGAT	8	0.05
	ATGTATGCGCCCTATTTGCCTTGTAAAACCTATCCCCCCATTGCACAACCATACCCAAAT	5	0.03
	ATGTATGCGCCCTATTTGCCTTGTAAAGCCTATCCTCCCATTGCACAACCATACCCAAAT	1	0.006
OsALS (TABE_v6) Repeatition 2	ATGTATGCGCCCTATTTGCCTTGTAAAACCTATCCTCCCATTGCACAACCATACCCAAAT	15630	95.40
	ATGTATGCGCCCTATTTGCCTTGTAAAACCCATCCTCCCATTGCACAACCATACCCAAAT	166	1.01
	ATGTATGCGCCCTATTTGCCTTGTAAAACCTACCCTCCCATTGCACAACCATACCCAAAT	68	0.42
	ATGTATGCGCCCTATTTGCCTTGTAAAACCCACCCTCCCATTGCACAACCATACCCAAAT	49	0.30
	ATGTATGTGCCCTATTTGCCTTGTAAAACCTATCCTCCCATTGCACAACCATACCCAAAT	20	0.12
	ATGTATGCGCCCTATTTGCCTTGTAAAACCTATCCCCCCATTGCACAACCATACCCAAAT	20	0.12
	ATGTATGCGCCCTATTTGCCTTGTAAAACCCACCCCCCCATTGCACAACCATACCCAAAT	19	0.12
	ATGTATGCACCCTATTTGCCTTGTAAAACCTATCCTCCCATTGCACAACCATACCCAAAT	10	0.06
	ATGTATGCGCCCTATTTGCCTTGTAAAGCCTATCCTCCCATTGCACAACCATACCCAAAT	8	0.05
	ATGTATGCGCCCTATTTGCCTTGTAAAACCTATCCTCCCATTGCGCAACCATACCCAAAT	7	0.04
	ATGTATGCGCCCTATTTGCCTTGTAAAACCCATCCCCCCATTGCACAACCATACCCAAAT	6	0.04
OsALS (TABE_v6) Repeatition 3	ATGTATGCGCCCTATTTGCCTTGTAAAACCTATCCTCCCATTGCACAACCATACCCAAAT	15630	95.40
	ATGTATGCGCCCTATTTGCCTTGTAAAACCCATCCTCCCATTGCACAACCATACCCAAAT	92	0.55
	ATGTATGTGCCCTATTTGCCTTGTAAAACCTATCCTCCCATTGCACAACCATACCCAAAT	21	0.12
	ATGTATGCGCCCTATTTGCCTTGTAAAACCTACCCTCCCATTGCACAACCATACCCAAAT	15	0.09
	ATGTATGCGCCCTATTTGCCTTGTAAAACCCACCCCCCCATTGCACAACCATACCCAAAT	11	0.07
	ATGTATGCGCCCTATTTGCCTTGTAAAACCCACCCTCCCATTGCACAACCATACCCAAAT	10	0.06
	ATGTATGCGCCCTATTTGCCTTGTAAAACCTATCCTCCCATTGCACAACCATACCCATAT	9	0.05
	ATGTATGCGCCCTATTTGCCTTGTAAAACCTATCCTCCCATTGCGCAACCATACCCAAAT	8	0.05
	ATGTATGCGCCCTATTTGCCTTGTAAAACCTATCCTCCCATTGCACAGCCATACCCAAAT	7	0.04
	ATGTATGCGCCCTATTTGCCTTGTAAAACCTATCCCCCCATTGCACAACCATACCCAAAT	7	0.04
	ATGTATGCGCCCTATTTGCCTTGTAAAACCTATCCTCCCATTGCACAACCATACCCAAGT	6	0.035
	ATGTATGCGCCCTATTTGCCTTGTAAAGCCTATCCTCCCATTGCACAACCATACCCAAAT	2	0.0118
OsSWEET14	GGCTTGATGAGCTTAGCACCTGGTTGGAGGGGGTTTATATAGTGCTAGGAAGGAAGAAGG	reference
OsSWEET14 (TABE_v6) Repeatition 1	GGCTTGATGAGCTTAGCACCTGGTTGGAGGGGGTTTATATAGTGCTAGGAAGGAAGAAGG	12687	96.19
	GGCTTGATGAGCTTAGCACCTGGTTGGGGGGGGTTTATATAGTGCTAGGAAGGAAGAAGG	144	1.09
	GGCTTGATGAGCTTAGCACCTGGTTGGAGGGGGTTTATATAGTGCTAGGAAGGTAGAAGG	9	0.068
	GGCTTGATGAGCTTAGCACCTGGTTGGAGGGGGTTTATATAGTGCTAGGAAGGGAGAAGG	8	0.061
	GGCTTGATGAGCTTAGCAACTGGTTGGAGGGGGTTTATATAGTGCTAGGAAGGAAGAAGG	7	0.053
	GGCTTGATGAGCTTAGCACCTGGTTGGAGGGGGTTTGTATAGTGCTAGGAAGGAAGAAGG	6	0.045
	GGCTTGATGAGCTTAGCACCTGGTTGGAGGGGGCTTATATAGTGCTAGGAAGGAAGAAGG	5	0.038
	GGCTTGATGAGCTTAGCACCTGGTTGGGGGGGGTTTGTATAGTGCTAGGAAGGAAGAAGG	2	0.015
OsSWEET14 (TABE_v6) Repeatition 2	GGCTTGATGAGCTTAGCACCTGGTTGGAGGGGGTTTATATAGTGCTAGGAAGGAAGAAGG	13219	96.47
	GGCTTGATGAGCTTAGCACCTGGTTGGGGGGGGTTTATATAGTGCTAGGAAGGAAGAAGG	103	0.75
	GGCTTGATGAGCTTAGCACCTGGTTGGAGGGGGTTTATATAGTGCTAGGAAGGTAGAAGG	13	0.09
	GGCTTGATGAGCTTAGCACCTGGTTGGAGGGGGTTTGTATAGTGCTAGGAAGGAAGAAGG	13	0.09
	GGCTTGATGAGCTTAGCACCTGGTTGGGGGGGGTTTGTATAGTGCTAGGAAGGAAGAAGG	8	0.058
	GGCTTGATGAGCTTAGCACCTGGTTGGAGGGGGTTTATATAGTGCTAGGAAGGAAGAAGT	8	0.058
	GGCTTGATGAGCTTAGCACCTGGTTGGAGGGGGTTCATATAGTGCTAGGAAGGAAGAAGG	7	0.051
OsSWEET14 (TABE_v6) Repeatition 3	GGCTTGATGAGCTTAGCACCTGGTTGGAGGGGGTTTATATAGTGCTAGGAAGGAAGAAGG	13709	95.54
	GGCTTGATGAGCTTAGCACCTGGTTGGGGGGGGTTTATATAGTGCTAGGAAGGAAGAAGG	157	1.09
	GGCTTGATGAGCTTAGCACCTGGTTGGAGGGGGTTTATATAGTG--AGATCGGAAGA---	37	0.26
	GGCTTGATGAGCTTAGCACCTGGTTGGAGGGGGTTTATATAGTG--AGATCGGAAGAGCG	17	0.12
	GGCTTGATGAGCTTAGCACCTGGTTGGAGGGGGTTTATATAGTGCTAGGAAGGTAGAAGG	11	0.077
	GGCTTGATAAGCTTAGCACCTGGTTGGAGGGGGTTTATATAGTGCTAGGAAGGAAGAAGG	7	0.049
	GGCTTGATGAGCTTAGCACCTGGTTGGGGGGGGTTTGTATAGTGCTAGGAAGGAAGAAGG	5	0.035
	GGCTTGATGAGCTTAGCACCTGGTTGGAGGGGGTTTGTATAGTGCTAGGAAGGAAGAAGG	4	0.028
OsPDS	AGTTTCCTGGTAAATAGGTAGTAGGAGAGATGCTGAGATGACTGCTGGCTTTGAGCATGC	reference
OsPDS (TABE_v6) Repeatition 1	AGTTTCCTGGTAAATAGGTAGTAGGAGAGATGCTGAGATGACTGCTGGCTTTGAGCATGC	9525	93.93
	AGTTTCCTGGTAAATAGGTAGTAGGAGAGGTGCTGAGATGACTGCTGGCTTTGAGCATGC	165	1.63
	AGTTTCCTGGTAAATAGGTAGTAGGGGAGATGCTGAGATGACTGCTGGCTTTGAGCATGC	19	0.19
	AGTTTCCTGGTAAATAGGTAGTAGGAGGGGTGCTGAGATGACTGCTGGCTTTGAGCATGC	16	0.16
	AGTTTCCTGGTAAATAGGTAGTAGGGGGGGTGCTGAGATGACTGCTGGCTTTGAGCATGC	15	0.148
	AGTTTCCTGGTAAATAGGTAGTAGGAGGGATGCTGAGATGACTGCTGGCTTTGAGCATGC	9	0.089
	AGTTTCCTGGTAAATAGGTAGTAGGAGAGATGCTGAGATGACTGCTGGCTTTGAGCATGT	7	0.069
	AGTTTCCTGGTAAATAGGTAGTAGGAGAAATGCTGAGATGACTGCTGGCTTTGAGCATGC	7	0.069
	AGTTTCCTGGTAAATAGGTAGTAGGTGAGATGCTGAGATGACTGCTGGCTTTGAGCATGC	7	0.069
	AGTTTCCTGGTGAATAGGTAGTAGGAGAGATGCTGAGATGACTGCTGGCTTTGAGCATGC	7	0.069
	AGTTTCCTGGTAAATAGGTAGTAGGGGAGGTGCTGAGATGACTGCTGGCTTTGAGCATGC	6	0.059
	AGTTTCCTGGTAAATAGGTGGTAGGAGAGATGCTGAGATGACTGCTGGCTTTGAGCATGC	5	0.049
OsPDS (TABE_v6) Repeatition 2	AGTTTCCTGGTAAATAGGTAGTAGGAGAGATGCTGAGATGACTGCTGGCTTTGAGCATGC	8385	94.94
	AGTTTCCTGGTAAATAGGTAGTAGGAGAGGTGCTGAGATGACTGCTGGCTTTGAGCATGC	94	1.06
	AGTTTCCTGGTAAATAGGTAGTAGGGGGGGTGCTGAGATGACTGCTGGCTTTGAGCATGC	16	0.181
	AGTTTCCTGGTAAATAGGTAGTAGGAGGGGTGCTGAGATGACTGCTGGCTTTGAGCATGC	14	0.159
	AGTTTCCTGGTAAATAGGTAGTAGGAGGGATGCTGAGATGACTGCTGGCTTTGAGCATGC	13	0.147
	AGTTTCCTGGTAAATAGGTAGTAGGTGAGATGCTGAGATGACTGCTGGCTTTGAGCATGC	11	0.125
	AGTTTCCTGGTAAATAGGTAGTAGGGGAGATGCTGAGATGACTGCTGGCTTTGAGCATGC	11	0.125
	AGTTTCCTGGTAAATAGGTGGTAGGAGAGATGCTGAGATGACTGCTGGCTTTGAGCATGC	9	0.101
	AGTTTCCTGGTAAATAGGTAGTAGGAGAGATGCTGAGATGACTGCTGGCTTTGAGCATGT	6	0.068
	AGTTTCCTGGTAAATAGGTAGTAGGGGAGGTGCTGAGATGACTGCTGGCTTTGAGCATGC	4	0.045
	AGTTTCCTGGTAAATAGGTAGTAGGAGTGATGCTGAGATGACTGCTGGCTTTGAGCATGC	4	0.045
OsPDS (TABE_v6) Repeatition 3	AGTTTCCTGGTAAATAGGTAGTAGGAGAGATGCTGAGATGACTGCTGGCTTTGAGCATGC	4498	94.2582
	AGTTTCCTGGTAAATAGGTAGTAGGAGAGGTGCTGAGATGACTGCTGGCTTTGAGCATGC	59	1236
	AGTTTCCTGGTAAATAGGTAGTAGGAGGGATGCTGAGATGACTGCTGGCTTTGAGCATGC	10	0.210
	AGTTTCCTGGTAAATAGGTAGTAGGGGAGATGCTGAGATGACTGCTGGCTTTGAGCATGC	7	0.147
	AGTTTCCTGGTAAATAGGTAGTAGGAGGGGTGCTGAGATGACTGCTGGCTTTGAGCATGC	7	0.147
	AGTTTCCTGGTAAATAGGTAGTAGGGGGGGTGCTGAGATGACTGCTGGCTTTGAGCATGC	5	0.105
	AGTTTCCTGGTAAATAGGTGGTAGGAGAGATGCTGAGATGACTGCTGGCTTTGAGCATGC	5	0.105
NB_T1	TAGCTTGTTCCACATTTTTATTTCATAAGCTATGTCATGCTGGGTCAGATTGGAACTTCC	reference
NB_T1 (TABE_v6) Repeatition 1	TAGCTTGTTCCACATTTTTATTTCATAAGCTATGTCATGCTGGGTCAGATTGGAACTTCC	21558	97.88
	TAGCTTGTTCCACATTTTTATTTCACAAGCTATGTCATGCTGGGTCAGATTGGAACTTCC	5	0.02
NB_T1 (TABE_v6) Repeatition 2	TAGCTTGTTCCACATTTTTATTTCATAAGCTATGTCATGCTGGGTCAGATTGGAACTTCC	18946	97.96
	TAGCTTGTTCCACATTTTTATTTCACAAGCTATGTCATGCTGGGTCAGATTGGAACTTCC	12	0.06
NB_T1 (TABE_v6) Repeatition 3	TAGCTTGTTCCACATTTTTATTTCATAAGCTATGTCATGCTGGGTCAGATTGGAACTTCC	18971	97.71
	TAGCTTGTTCCACATTTTTATTTCACAAGCTATGTCATGCTGGGTCAGATTGGAACTTCC	6	0.03
